# Supplementary material for: Modeling Meiotic Chromosomes Indicates a Size Dependent Contribution of Telomere Clustering and Chromosome Rigidity to Homologue Juxtaposition
Source: PLoS Comput Biol. 2012 May 3;8(5):e1002496. doi: 10.1371/journal.pcbi.1002496 (PMC3342934; doi:10.1371/journal.pcbi.1002496)
Supplement: Figure S5 — Sample trajectories for chromosome IV homologues with centromeres tethered. Conditions are as described for Fig. S1. (BZ2) [file pcbi.1002496.s005.bz2]

Archive with 1 entries (1 files):
- pcbi.1002496.s005
